# Supplementary material for: Functional Gene-Expression Analysis Shows Involvement of Schizophrenia-Relevant Pathways in Patients with 22q11 Deletion Syndrome
Source: PLoS One. 2012 Mar 22;7(3):e33473. doi: 10.1371/journal.pone.0033473 (PMC3310870; doi:10.1371/journal.pone.0033473)
Supplement: Table S1 — Full list of transcripts (N = 262) differentially expressed between patients and controls (p<0.05 and Fold Change>1.5). Columns show (from left to right): Affymetrix Probe Set ID; Gene Abbreviation; Chromosomal location; log-transformed ratio of gene expression patients/controls; significance (not corrected for multiple comparisons: see text methods). (XLS) [file pone.0033473.s001.xls]

## Sheet: Sheet1
Probe Set ID	Gene Symbol	Chromosomal Location	Log2Ratio_Median	p value
208818_s_at	COMT	chr22q11.21-q11.23|22q11.21	-0.880399	1.19971e-05
212180_at	CRKL	chr22q11|22q11.21	-0.985176	2.0003e-05
206184_at	CRKL	chr22q11|22q11.21	-0.663111	7.5726e-05
32032_at	DGCR14	chr22q11.21|22q11.2	-0.950794	6.12274e-09
204383_at	DGCR14	chr22q11.21|22q11.2	-0.689313	0.000266419
91617_at	DGCR8	chr22q11.2	-0.761975	0.0013416
220762_s_at	GNB1L	chr22q11.2	-0.64028	0.000221424
217427_s_at	HIRA	chr22q11.2|22q11.21	-1.18989	1.17912e-05
227086_at	HIRA	chr22q11.2|22q11.21	-0.997467	0.00419657
218475_at	HTF9C	chr22q11.1-22q13|22q11.21	-1.07952	0.000515051
49329_at	KLHL22	chr22q11.21	-0.720358	0.000399556
221838_at	KLHL22	chr22q11.21	-0.587418	0.00167528
1553974_at	LOC128977	chr22q11.21	-1.14828	2.98131e-08
203152_at	MRPL40	chr22q11.21	-1.04015	1.10177e-06
207081_s_at	PIK4CA	chr22q11.21	-0.780372	0.000505172
202483_s_at	RANBP1	chr22q11.21	-1.3173	7.49898e-05
210010_s_at	SLC25A1	chr22q11.21	-1.11218	6.47585e-06
218327_s_at	SNAP29	chr22q11.21	-1.00561	0.00244067
222597_at	SNAP29	chr22q11.21	-0.981438	0.0119859
218492_s_at	THAP7	chr22q11.2	-0.798337	0.00017155
211177_s_at	TXNRD2	chr22q11.21	-0.727496	0.000337263
209103_s_at	UFD1L	chr22q11.21	-0.937387	9.25343e-06
213996_at	YPEL1	chr22q11.2	-0.588931	0.00667658
225744_at	ZDHHC8	chr22q11.21	-0.663072	0.000384544
205881_at	ZNF74	chr22q11.2|22q11.21	-0.719549	0.000989727
229906_at	ARMC7	chr17q25.1	-0.593345	1.007e-06
230685_at	FLJ33630	chr5q23.3	-0.665999	6.19114e-06
229568_at	MOBKL2B	chr9p21.2	0.589763	6.4941e-06
235289_at	EIF5A2	chr3q26.2	-0.682548	1.33989e-05
213605_s_at	LOC643373 /// LOC653080 /// LOC653188 /// LOC653412	chr5q13.2	0.740901	4.46713e-05
206440_at	LIN7A	chr12q21	0.816633	4.71996e-05
202206_at	ARL4C	chr2q37.1	-0.628271	5.96176e-05
228527_s_at	SLC25A37	chr8p21.2	0.656124	0.000111587
233003_at	DDEF1	chr8q24.1-q24.2	0.584963	0.000147444
205316_at	SLC15A2	chr3q13.33	0.644828	0.000173762
208024_s_at	DGCR6 /// DGCR6L	chr22q11.21|22q11 /// chr22q11	-1.02715	0.000388331
230563_at	RASGEF1A	chr10q11.21	-0.666057	0.000407902
205171_at	PTPN4	chr2q14.2	-0.649932	0.000445543
1560625_s_at	MGC50811	chr2q35	0.605627	0.00055461
38487_at	STAB1	chr3p21.1	0.589422	0.000759935
201137_s_at	HLA-DPB1	chr6p21.3	-1.38131	0.00102857
229809_at	---	---	0.716625	0.00126758
228063_s_at	NAP1L5	chr4q22.1	-0.642485	0.00161877
208727_s_at	CDC42	chr1p36.1	-1.72632	0.00164108
1558011_at	LOC340089 /// LOC441079 /// LOC441081 /// LOC642010 /// LOC642336 /// LOC643935 /// LOC643984	chr5q13.2	1.36191	0.00178015
228528_at	---	---	0.709323	0.00186516
205245_at	PARD6A	chr16q22.1	-0.712949	0.00201847
205003_at	DOCK4	chr7q31.1	0.890122	0.00205774
240890_at	LOC648470	---	-0.656217	0.00228066
207387_s_at	GK	chrXp21.3	0.69329	0.0023302
219403_s_at	HPSE	chr4q21.3	0.64689	0.00241019
211685_s_at	NCALD	chr8q22.2	-0.827919	0.00249903
210340_s_at	CSF2RA	chrXp22.32 and Yp11.3	0.643813	0.00302893
232034_at	LOC203274	chr9q21.11	1.02093	0.00304163
226279_at	PRSS23	chr11q14.1	-0.610281	0.00321794
236696_at	SR140	chr3q23	-0.622708	0.00324547
234005_x_at	STK36	chr2q35	0.619874	0.00324558
226817_at	DSC2	chr18q12.1	1.35497	0.00337562
221239_s_at	FCRL2	chr1q21	1.05454	0.00344754
202381_at	ADAM9	chr8p11.23	0.619509	0.00346445
231919_at	DBT	chr1p31	-0.593487	0.00356248
204165_at	WASF1	chr6q21-q22	0.713696	0.00393392
229067_at	LOC653464	chr1p11.2	0.609784	0.00396698
225596_at	MPV17 /// KLC4	chr2p23.3 /// chr6p21.1	0.614606	0.00424948
242445_at	FGD4	chr12p11.21	0.716828	0.00428713
227491_at	---	---	-0.850666	0.00438286
215894_at	PTGDR	chr14q22.1	-0.582342	0.00444808
243020_at	FAM13A1	chr4q22.1	0.625152	0.00471351
229739_s_at	FAM116B	chr22q13.33	0.596817	0.0052465
215195_at	PRKCA	chr17q22-q23.2	0.684498	0.00552953
239196_at	ANKRD22	chr10q23.31	-0.704216	0.00587205
207376_at	VENTX	chr10q26.3	1.22117	0.00604322
243303_at	ECHDC1	chr6q22.33	0.651718	0.00608636
204647_at	HOMER3	chr19p13.11	0.646811	0.00609705
202934_at	HK2	chr2p13	1.01074	0.00639418
212602_at	WDFY3	chr4q21.23	0.626655	0.00643077
219471_at	C13orf18	chr13q14.12	0.861178	0.00655345
219168_s_at	PRR5	chr22q13	-0.608702	0.00660504
229934_at	---	---	0.801583	0.00687419
218857_s_at	ASRGL1	chr11q12.3	0.604071	0.0071987
203887_s_at	THBD	chr20p12-cen	0.764271	0.00723276
1555326_a_at	ADAM9	chr8p11.23	0.817584	0.00724395
204150_at	STAB1	chr3p21.1	0.67544	0.00728695
1566142_at	GBF1	chr10q24	0.727345	0.00759531
206522_at	MGAM /// LOC642103	chr7q34	1.5232	0.00769513
1561167_at	ETV6	chr12p13	0.674343	0.00801205
238863_x_at	COG8	chr16q22.1	0.614916	0.00821268
215012_at	ZNF451	chr6p12.1	0.654671	0.00841898
229510_at	NYD-SP21	chr11q12.2	0.676386	0.00852762
211849_s_at	RNGTT	chr6q16	-0.769819	0.0086577
237034_at	---	---	-0.624997	0.00872831
228377_at	KLHL14	chr18q12.1	0.950629	0.00881403
228624_at	TMEM144	chr4q32.1	0.662797	0.00887754
225436_at	LOC58489	chr15q25.1	-0.581753	0.00901854
228806_at	RORC	chr1q21	-1.02148	0.00904446
1559018_at	PTPRE	chr10q26	0.598042	0.00914974
236395_at	MEF2C	chr5q14	0.684688	0.00920995
204430_s_at	SLC2A5	chr1p36.2	0.584963	0.00932138
235651_at	---	---	-0.674583	0.00944003
1559034_at	SIRPB2	chr20p13	0.956268	0.00972139
235696_at	---	---	0.589579	0.00990577
219389_at	SUSD4	chr1q41	0.650765	0.010007
238940_at	KLF12	chr13q22	-0.817543	0.0101939
204038_s_at	EDG2	chr9q31.3	0.635511	0.0102091
225688_s_at	PHLDB2	chr3q13.2	-0.757991	0.010232
219047_s_at	ZNF668	chr16p11.2	0.714812	0.0102688
52255_s_at	COL5A3	chr19p13.2	-0.801848	0.0104437
240165_at	---	---	0.679785	0.0104453
218170_at	ISOC1	chr5q22.1-q33.3	-0.67654	0.0105027
223767_at	GPR84	chr12q13.13	0.785202	0.0105415
213317_at	CLIC5 /// LOC653816	chr6p12.1-21.1 /// chr6p12.3	-0.610385	0.0105628
239084_at	---	---	-0.626901	0.0105974
214507_s_at	EXOSC2	chr9q34	-0.680185	0.0106648
231600_at	CLEC12B	chr12p13.2	0.661539	0.0109067
223019_at	C9orf88	chr9q34.11	0.722532	0.0112205
231274_s_at	---	---	0.623827	0.0112234
1565752_at	FGD2	chr6p21.2	0.680324	0.0115808
238014_at	---	---	-0.628837	0.0117067
227889_at	AYTL1	chr16q12.2	0.635566	0.0118928
210426_x_at	RORA	chr15q21-q22	-0.705708	0.0122399
1557418_at	ACSL4	chrXq22.3-q23	0.711159	0.0131616
203989_x_at	F2R	chr5q13	-0.708114	0.0137453
210763_x_at	NCR3	chr6p21.3	-0.628721	0.0137477
1554804_a_at	CLDN19	chr1p34.2	-0.955963	0.0138052
213552_at	GLCE	chr15q23	0.716693	0.0140253
1558397_at	---	---	0.872125	0.0143342
204751_x_at	DSC2	chr18q12.1	0.96123	0.0144123
207795_s_at	KLRD1	chr12p13	-0.929564	0.0145954
240948_at	TLR4	chr9q32-q33	0.745844	0.0148338
225123_at	---	---	0.639219	0.0149608
205831_at	CD2	chr1p13	-0.616085	0.0149943
216748_at	PYHIN1	chr1q23.1	-0.714789	0.0151423
235401_s_at	FCRLM1	chr1q23.3	0.991983	0.0153517
210423_s_at	SLC11A1	chr2q35	0.933252	0.0156019
239432_at	FLJ31306	---	0.742349	0.0157286
226022_at	SASH1	chr6q24.3	0.790534	0.0162923
231972_at	TBC1D7	chr6p24.1	0.892548	0.0163299
236782_at	SAMD3	chr6q23.1	-0.876254	0.0164514
1554638_at	ZFYVE16	chr5p15.2-q14.3	0.636432	0.0166026
202391_at	BASP1	chr5p15.1-p14	0.639535	0.016707
231513_at	---	---	0.820348	0.0167521
211806_s_at	KCNJ15	chr21q22.2	0.619116	0.0169382
206649_s_at	TFE3	chrXp11.22	0.593633	0.0170418
219620_x_at	FLJ20245	chr9q34.3	0.607277	0.0170596
217552_x_at	CR1	chr1q32	1.16424	0.0175801
202344_at	HSF1 /// LOC642269	chr8q24.3	0.67319	0.0178032
232126_at	COQ2	chr4q21.23	-0.82103	0.0178499
226026_at	DIRC2	chr3q21.1	0.668947	0.0179849
231638_at	---	---	-0.886991	0.0182772
227929_at	---	---	0.940838	0.0183413
210119_at	KCNJ15	chr21q22.2	0.931287	0.0185184
227571_at	---	---	-0.658164	0.0191399
202458_at	PRSS23	chr11q14.1	-0.968611	0.0192938
235145_at	ZBTB7B	chr1q21.3	1.06071	0.0193544
242946_at	CD53	chr1p13	0.635153	0.0199105
221417_x_at	EDG8	chr19p13.2	-0.913288	0.0200498
236429_at	ZNF83	chr19q13.3	-0.631656	0.0206288
231369_at	ZNF333	chr19p13	0.891961	0.0208503
229228_at	CREB5	chr7p15.1	0.618545	0.021214
1560562_a_at	ZNF677	chr19q13.41	-0.815499	0.0213354
244313_at	CR1	chr1q32	0.651653	0.0219392
210606_x_at	KLRD1	chr12p13	-1.07408	0.0228904
202743_at	PIK3R3	chr1p34.1	-0.723545	0.0229627
206785_s_at	KLRC1 /// KLRC2	chr12p13	-0.828495	0.0231344
212803_at	NAB2	chr12q13.3-q14.1	0.841401	0.023261
243968_x_at	FCRL1	chr1q21-q22	0.698465	0.0233171
222542_x_at	CABC1	chr1q42.13	0.59773	0.0235274
238789_at	ANKRD15	chr9p24.3	0.695994	0.0237486
204205_at	APOBEC3G	chr22q13.1-q13.2	-0.590944	0.0239081
226549_at	SBK1	chr16p11.2	-0.665965	0.0240806
1558048_x_at	---	---	0.715465	0.024327
215190_at	PCID1	chr11p13	0.59773	0.0243723
232884_s_at	DKFZp434J1015	chr7p22.1	-0.586309	0.0248784
236307_at	BACH2	chr6q15	0.593627	0.024906
228846_at	MXD1	chr2p13-p12	0.744217	0.0252214
242008_at	AGTPBP1	chr9q21.33	0.732298	0.0259408
205568_at	AQP9	chr15q22.1-22.2	1.01987	0.0269454
204970_s_at	MAFG	chr17q25.3	0.641396	0.0280762
223638_at	NBPF3	chr1p36.12	0.623203	0.0283301
242922_at	NOMO1 /// NOMO2 /// NOMO3 /// LOC652905	chr16p13.11 /// chr16p12.3 /// chr16p13	0.60535	0.0284564
204036_at	EDG2	chr9q31.3	0.61156	0.0285996
205488_at	GZMA	chr5q11-q12	-0.865738	0.0288277
225239_at	---	---	0.716986	0.0291425
218136_s_at	SLC25A37	chr8p21.2	0.634565	0.0292694
223204_at	C4orf18	chr4q32.1	0.592485	0.0296625
226275_at	MXD1	chr2p13-p12	0.616431	0.0298101
203216_s_at	MYO6	chr6q13	-0.716625	0.0302543
224829_at	CPEB4	chr5q21	0.593286	0.0308774
227704_at	C19orf12	chr19q12	-0.737853	0.0309112
213915_at	NKG7	chr19q13.33	-1.04649	0.0315439
225689_at	C3orf39	chr3p22.1	-0.681785	0.0317683
204066_s_at	CENTG2	chr2p24.3-p24.1	-0.777848	0.0319275
213849_s_at	PPP2R2B	chr5q31-5q32	-1.14219	0.0320339
1553681_a_at	PRF1	chr10q22	-0.657098	0.0322262
206697_s_at	HP	chr16q22.1	0.968973	0.0323211
1570420_at	STXBP2	chr19p13.3-p13.2	0.688641	0.0327882
1561004_at	---	---	-0.810446	0.0329898
220028_at	ACVR2B	chr3p22	-0.647292	0.0330264
41644_at	SASH1	chr6q24.3	0.962847	0.033744
210688_s_at	CPT1A	chr11q13.1-q13.2	-0.961654	0.0338912
204429_s_at	SLC2A5	chr1p36.2	0.654131	0.0341067
217166_at	---	---	-0.869213	0.0341943
204604_at	PFTK1	chr7q21-q22	0.621134	0.0342264
228062_at	NAP1L5	chr4q22.1	-0.791247	0.0343485
232629_at	PROK2	chr3p21.1	1.22283	0.0345533
219672_at	ERAF	chr16p11.2	1.27649	0.0346233
206729_at	TNFRSF8	chr1p36	0.627921	0.0348
233078_at	API5	chr11p12-q12	-0.621032	0.0349758
223836_at	KSP37	chr4p16	-1.02649	0.0350124
203096_s_at	RAPGEF2	chr4q32.1	0.829612	0.0350414
206472_s_at	TLE3	chr15q22	0.634023	0.0350762
231173_at	FLJ22028	chr12p12.1	0.713696	0.0351708
204037_at	EDG2 /// LOC644923	chr9q31.3	0.611786	0.0357036
1555759_a_at	CCL5	chr17q11.2-q12	-0.635362	0.0361836
47069_at	PRR5	chr22q13	-0.581557	0.0362829
215767_at	C2orf10	chr2q32.1	0.674125	0.0370264
1555447_at	GPR114	chr16q13	-0.953294	0.0372891
203505_at	ABCA1	chr9q31.1	0.676205	0.0373346
232628_at	FAM13A1	chr4q22.1	0.632763	0.0374396
213060_s_at	CHI3L2	chr1p13.3	-0.750641	0.0377356
216022_at	---	---	-0.735816	0.037812
213005_s_at	ANKRD15	chr9p24.3	1.27543	0.0383529
239798_at	PDK1	chr2q31.1	0.597035	0.0384604
228170_at	OLIG1	chr21q22.11	0.612833	0.0386898
228240_at	---	---	-0.642695	0.0387519
203063_at	PPM1F	chr22q11.22	0.656645	0.0397883
207460_at	GZMM	chr19p13.3	-0.819896	0.040103
231952_at	FLJ25715	chr18q23	-0.747813	0.0403914
207723_s_at	KLRC3	chr12p13	-0.855404	0.041392
1552320_a_at	CCDC65	chr12q13.12	-0.718182	0.0418362
224548_at	HES7	chr17p13.1	0.588165	0.0422261
235736_at	---	---	-0.707401	0.0424561
235359_at	LRRC33	chr3q29	0.944022	0.042657
208470_s_at	HP /// HPR	chr16q22.1	1.4592	0.0432383
201468_s_at	NQO1	chr16q22.1	-0.710761	0.0434758
216557_x_at	IFI6 /// IGHA1 /// IGHG1 /// IGHG3 /// IGHM /// LOC647134 /// LOC652106	chr1p35 /// chr14q32.33 /// chr16p11.2	0.756475	0.0436956
235476_at	TRIM59	chr3q26.1	-0.621544	0.0441616
211163_s_at	TNFRSF10C	chr8p22-p21	0.6844	0.0447144
1557613_at	FLJ39534	chr3p21.31	0.773996	0.0458463
213674_x_at	IGHD	chr14q32.33	0.888349	0.0461308
209569_x_at	D4S234E	chr4p16.3	-0.856435	0.0462768
234973_at	SLC38A5	chrXp11.23	-0.603143	0.0465731
215057_at	FLJ44451	chrXq28	0.632268	0.0467123
213253_at	SMC2L1	chr9q31.1	-0.867297	0.0467223
237542_at	---	---	-1.07724	0.0470241
239151_at	LOC399761 /// LOC643564	chr10q11.22	0.672031	0.0474663
208651_x_at	CD24	chr6q21	0.786692	0.0475901
1554952_s_at	NALP12	chr19q13.41	0.64083	0.0477911
243189_at	---	---	-0.910733	0.0479871
242256_x_at	---	---	-0.581004	0.0480168
219529_at	CLIC3 /// RABEP1	chr9q34.3 /// chr17p13.2	-1.0929	0.0483682
215204_at	SENP6	chr6q13-q14.3	0.779564	0.0483702
215621_s_at	IGHD	chr14q32.33	0.892789	0.0484668
204533_at	CXCL10	chr4q21	-0.99545	0.048487
34187_at	RBMS2	chr12q13.3	0.798152	0.0487533
229981_at	SNX5	chr20p11	0.592388	0.0489647
1569346_a_at	P2RX1	chr17p13.3	0.695994	0.049169
220684_at	TBX21	chr17q21.32	-0.64138	0.0493045
223434_at	GBP3	chr1p22.2	-0.734293	0.0496757
203975_s_at	CHAF1A	chr19p13.3	-0.675063	0.0497489
221272_s_at	C1orf21	chr1q25	-0.619804	0.0499536
